# Supplementary material for: Immunomodulatory Properties of Blackberry Anthocyanins in THP-1 Derived Macrophages
Source: Int J Mol Sci. 2021 Sep 28;22(19):10483. doi: 10.3390/ijms221910483 (PMC8508689; doi:10.3390/ijms221910483)
Supplement: Supplementary file 1 [file ijms-22-10483-s001.zip]

Archive with 1 entries (1 files):
- ijms-1392329-supplementary.pdf
